# Supplementary material for: Chimeric Antigen Receptor T Cells With Modified Interleukin-13 Preferentially Recognize IL13Rα2 and Suppress Malignant Glioma: A Preclinical Study
Source: Front Immunol. 2021 Nov 8;12:715000. doi: 10.3389/fimmu.2021.715000 (PMC8606595; doi:10.3389/fimmu.2021.715000)
Supplement: Supplementary file 2 [file Table_1.xlsx]

## Sheet: Sheet1
Specimen ID	Histology	WHO grade	Gender	Age	Intensity	Proportion (%)	H-score
S 080014746	Glioblastoma	G4	M	69	0	0	0
S 080020850	Glioblastoma	G4	F	23	2	2	4
S 090025288	Glioblastoma	G4	F	48	2	100	200
S 100004496	Glioblastoma	G4	M	74	2	70	140
S 100007357	Glioblastoma	G4	M	38	2	95	190
S 100010409	Glioblastoma	G4	M	34	2	5	10
S 100014428	Glioblastoma	G4	F	26	0	0	0
S 100017489	Glioblastoma	G4	M	51	0	0	0
S 100019301	Glioblastoma	G4	F	30	2	90	180
S 100019855	Glioblastoma	G4	M	55	1	5	5
S 100020684	Glioblastoma	G4	M	63	2	90	180
S 110011829	Glioblastoma	G4	F	52	0	0	0
S 110013106	Glioblastoma	G4	M	49	1	20	20
S 110015715	Glioblastoma	G4	M	69	2	10	20
S 120004364	Glioblastoma	G4	M	73	2	1	2
S 120004483	Glioblastoma	G4	M	45	0	0	0
S 120004764	Glioblastoma	G4	M	67	3	100	300
S 120005700	Glioblastoma	G4	M	67	0	0	0
S 120008307	Glioblastoma	G4	M	35	0	0	0
S 120008525	Glioblastoma	G4	M	75	1	5	5
S 120009868	Anaplastic astrocytoma	G3	M	43	0	0	0
S 120015947	Glioblastoma	G4	M	51	2	25	50
S 130014226	Glioblastoma	G4	F	62	1	1	1
S 130021229	Glioblastoma	G4	M	39	2	50	100
S 130023731	Glioblastoma	G4	M	60	0	0	0
S 140019853	Glioblastoma	G4	F	33	0	0	0
S 140020792	Glioblastoma	G4	M	34	1	20	20
S 140023053	Glioblastoma	G4	F	65	2	1	2
S 150006905	Glioblastoma	G4	F	37	0	0	0
S 150012970	Glioblastoma	G4	M	14	0	0	0
S 150022223	Glioblastoma	G4	M	65	2	5	10
S 160013891	Glioblastoma	G4	F	90	2	5	10
S 160025028	Glioblastoma	G4	F	74	0	0	0
S 160027638	Glioblastoma	G4	M	64	2	60	120
S 170001895	Glioblastoma	G4	F	63	2	80	160
S 170012138	Glioblastoma	G4	F	47	2	100	200
S 180001388	Glioblastoma	G4	M	67	1	30	30
S 180003685	Glioblastoma	G4	M	58	0	0	0
S 180010906	Glioblastoma	G4	F	66	1	5	5
S 180016038	Glioblastoma	G4	M	56	3	100	300
S 180016609	Glioblastoma	G4	F	68	2	60	120
S 190001314	Glioblastoma	G4	M	56	2	60	120
S 190003694	Glioblastoma	G4	F	52	3	30	90
S 190010362	Glioblastoma	G4	M	71	2	100	200
S 190017479	Glioblastoma	G4	M	83	0	0	0
S 190022131	Glioblastoma	G4	M	75	3	80	240
S 130023096	Glioblastoma	G4	F	73	0	0	0
S 120024469	Anaplastic oligodendrogl	G3	F	68	0	0	0
S 120024584	Anaplastic oligodendrogl	G3	F	61	1	10	10
S 130008495	Anaplastic oligodendrogl	G3	M	84	1	1	1
S 130013250	Anaplastic astrocytoma	G3	M	61	0	0	0
S 130024086	Anaplastic astrocytoma	G3	M	88	0	0	0
S 100024174	Anaplastic oligodendrogl	G3	F	61	0	0	0
S 200001590	Cerebral tissue with no tumor (infarction)	Control	F	61	0	0	0
S 200002432	Cerebral tissue with no tumor	Control	F	53	0	0	0
S 200004729	Cerebral tissue with no tumor (hemangioblastoma)	Control	M	35	0	0	0
S 200007349	RT change of breast ca. brain meta	Control	F	29	0	0	0
S 200017652	Cerebral tissue with no tumor (RT change of ovarian ca. brain meta)	Control	F	50	0	0	0
